# Supplementary material for: Autonomic Effects of Music in Health and Crohn's Disease: The Impact of Isochronicity, Emotional Valence, and Tempo
Source: PLoS One. 2015 May 8;10(5):e0126224. doi: 10.1371/journal.pone.0126224 (PMC4425535; doi:10.1371/journal.pone.0126224)
Supplement: S1 Dataset — (XLSX) [file pone.0126224.s001.xlsx]

## Sheet: Sheet1
Subject	Cond1	Cond2	Cond3	Cond4	mNN_R	mNN_P	mNN_U	mNN_S	SDNN_R	SDNN_P	SDNN_U	SDNN_S	RMSSD_R	RMSSD_P	RMSSD_U	RMSSD_S	SD1_R	SD1_P	SD1_U	SD1_S	SD2_R	SD2_P	SD2_U	SD2_S	LF_R	LF_P	LF_U	LF_S	HF_R	HF_P	HF_U	HF_S	LFHF_R	LFHF_P	LFHF_U	LFHF_S	LFnu_R	LFnu_P	LFnu_U	LFnu_S	HFnu_R	HFnu_P	HFnu_U	HFnu_S	Rating R	Rating P	Rating U	Rating S	Sex
1	rest (silence)	pleasant music	unpleasant music (music-like noise)	shepard (isochronous tones)	1164.83	1101.9	1093.6	1125.98	107.35	82.7	67.95	83.48	99.58	72.72	67.3	88.41	70.62	53.58	48.43	63.3	133.2	103.12	81.64	98.5	3045.45	1429.95	808.22	1341.87	1167.96	881.89	782.35	1391.08	2.72	1.59	1.08	1.07	0.6	0.41	0.36	0.35	0.22	0.25	0.36	0.36	2.71	1.83	4.83	2.83	m
2	rest	pleasant music	unpleasant music	shepard	882.76	860.63	872.16	872.84	24.98	24.95	23.24	21.88	17.74	16.24	14.73	14.91	12.8	11.74	10.62	10.93	32.69	33.03	30.89	28.75	169.67	145.1	125.74	130.68	77.02	69.07	40.3	84.15	2.22	2.43	3.37	2.08	0.47	0.37	0.55	0.34	0.22	0.16	0.18	0.17	2	2.17	2.33	2.83	w
3	rest	pleasant music	unpleasant music	shepard	1007.85	988.6	992.62	987.1	56.98	51.03	53.99	52.68	57.82	54.57	55.16	54.04	41.63	39.39	40.19	39.46	68.26	59.83	63.9	62.58	501.23	329.16	478.64	371.42	526.29	384.95	532.92	456.54	0.93	0.82	0.88	0.83	0.35	0.33	0.25	0.34	0.41	0.43	0.29	0.43	2	1.17	5.33	2.83	w
4	rest	pleasant music	unpleasant music	shepard	962.57	907.86	900.77	912.41	71.27	57.48	61.9	62.61	91.11	74.51	77.24	77.61	64.56	53.04	55.12	55.19	76.52	60.96	67.17	68.54	426.81	277.45	343.38	261.42	1356.24	774.9	961.89	938.43	0.32	0.35	0.37	0.28	0.18	0.17	0.17	0.17	0.58	0.5	0.54	0.63	1	1.67	4.67	3	w
5	rest	pleasant music	unpleasant music	shepard	1111.6	1112.64	1116.15	1073.26	60.12	61.89	85.73	73.13	60.61	70.02	87.5	63.2	43.51	49.62	62.5	46.02	71.77	71.29	102.04	91.2	713.25	717.57	1307.53	847.27	576.72	740.23	1125.07	663.12	1.39	0.97	1.19	1.26	0.37	0.34	0.36	0.36	0.3	0.36	0.32	0.36	2.57	1.67	4.83	3	m
6	rest	pleasant music	unpleasant music	shepard	988.5	897.15	915.69	927.54	55.27	45.72	39.25	31.66	48.84	27.07	31.01	30.17	35.12	22.95	23.54	22.43	69.29	59.98	49.71	38.43	766.95	342.44	291.61	164.05	519.17	177.77	209.09	153.05	1.55	1.81	1.42	1.07	0.44	0.35	0.32	0.31	0.28	0.2	0.24	0.29	2.14	1.83	5.33	3	m
7	rest	pleasant music	unpleasant music	shepard	619.17	592.56	600.34	589.95	16.63	11.12	10.7	12.42	8.69	5.17	5.09	4.71	6.44	3.84	3.88	3.76	22.5	15.15	14.54	17.09	54.31	29.36	31.46	26.36	35.07	17.75	28.46	19.5	1.53	1.69	1.99	2.06	0.35	0.25	0.26	0.32	0.23	0.15	0.14	0.14	1	1.5	3.17	3	m
8	rest	pleasant music	unpleasant music	shepard	842.84	838.66	818.23	818.8	41.1	32.68	34.13	36.06	34.46	26.86	26.39	26.63	24.85	19.38	18.99	18.95	52.17	41.51	44.02	46.96	373.27	193.42	183.17	275.6	301.89	160.28	152.18	158.5	1.1	1.07	1.08	1.27	0.43	0.31	0.36	0.43	0.41	0.31	0.35	0.4	3	1.33	3.5	3	m
9	rest	pleasant music	unpleasant music	shepard	857.37	821.67	830.04	832.86	34.24	23.34	27.14	26.13	38.08	29.88	33.32	33.26	27.15	21.39	23.7	23.9	39.54	24.69	29.41	27.86	133.86	43.62	59.01	62.81	267.84	78.74	159.42	147.96	0.5	0.53	0.36	0.43	0.18	0.12	0.13	0.13	0.43	0.31	0.43	0.38	2.14	1.33	3.33	3	w
10	rest	pleasant music	unpleasant music	shepard	1077.93	968.15	965.72	976.39	83.98	68.76	79.6	78.64	102.93	82.39	97.77	87.76	73.37	58.7	69.58	62.3	91.73	76.45	87.23	90.88	774.44	721.79	882.28	782.5	1279.3	623.46	951.43	759.04	0.6	1.2	1	1.11	0.26	0.33	0.33	0.36	0.47	0.28	0.35	0.34	1.71	1.5	4.5	3.17	w
11	rest	pleasant music	unpleasant music	shepard	716.91	693.73	692.79	678.93	32.8	23.96	24.23	21.68	19.62	12.76	13.66	11.68	14.39	9.6	9.95	9.32	43.9	32.3	32.64	29.04	273.02	150.28	157.76	140.64	140.51	79	85.82	116.56	2.07	2.17	1.89	1.31	0.52	0.37	0.4	0.28	0.26	0.2	0.21	0.21	3	2	4.4	3.17	m
12	rest	pleasant music	unpleasant music	shepard	756.1	722.01	719.1	734.87	29.2	27.25	20.19	22.61	17.13	13.32	11.37	13.81	12.41	9.8	8.43	10.23	39.17	37.06	27.11	30.04	230.92	146.01	105.55	135.2	74.74	57.06	53.07	71.73	2.78	3.05	2	2.23	0.54	0.43	0.36	0.37	0.21	0.15	0.18	0.17	2.86	1.67	4.83	3.33	w
13	rest	pleasant music	unpleasant music	shepard	948.17	948.24	930.38	935.29	46.61	35.8	37.03	39.76	32.88	28.8	31.23	29.66	24.34	21.87	23.46	21.73	60.63	45.15	46.23	51.29	447.25	242.54	274.34	319.95	271.58	143.39	163.9	168.83	1.6	1.86	1.73	2.12	0.33	0.33	0.32	0.37	0.21	0.18	0.18	0.18	2.71	1.5	4.17	3.33	m
14	rest	pleasant music	unpleasant music	shepard	830.54	834.53	826.6	827.13	49.07	29.96	36.99	34.92	28.75	19.8	23.02	23.5	21.23	14.96	16.71	17.66	65.61	39.32	49.19	45.86	469.64	190.49	297.01	235.58	189.93	110.34	143.65	161.29	2.42	1.78	1.97	1.46	0.52	0.37	0.45	0.41	0.25	0.2	0.24	0.3	2	1.67	4.5	3.33	m
15	rest	pleasant music	unpleasant music	shepard	854.66	835.15	840.97	851.59	63.22	64	65.89	59.84	52.02	46.05	50.84	49.23	37.22	33.04	36.28	35.1	80.65	83.45	85.05	76.46	831.52	702.8	786.8	575.46	518.88	441.59	477.63	479.65	1.58	1.47	1.57	1.19	0.43	0.4	0.49	0.42	0.28	0.32	0.32	0.36	3.14	1.83	3.17	3.5	w
16	rest	pleasant music	unpleasant music	shepard	755.56	701.57	704.02	708.97	35.37	19.96	23.66	20.53	34.04	16.11	15.28	19.66	24.13	11.7	13.38	14.55	42.07	25.4	30.4	24.25	262.05	88.5	157.01	81.9	111.43	41.25	93.64	63.17	2.43	2.25	1.96	1.54	0.37	0.38	0.39	0.28	0.15	0.18	0.2	0.18	1.86	1.83	4	3.5	m
17	rest	pleasant music	unpleasant music	shepard	882.75	763.55	808.91	834.44	86.64	38.67	46.61	65.18	96.46	33.36	45.33	66.88	68.18	24.85	33.6	47.23	100.93	48.13	56.22	78.58	1075.42	308.4	353.97	859	1841.07	282.25	460.1	846.37	0.56	1.22	0.88	0.94	0.3	0.38	0.33	0.37	0.54	0.33	0.38	0.4	3	2.17	4.83	3.5	m
18	rest	pleasant music	unpleasant music	shepard	1008.4	944.93	986.2	973.76	63.88	48.83	58.03	50.91	64.05	51.16	61.71	55.76	45.47	36.9	43.83	39.56	77.28	57.83	68.55	59.44	542.41	352.38	456.75	346.69	707.64	342.32	556.01	477.29	0.76	1.09	0.81	0.76	0.33	0.33	0.32	0.28	0.45	0.33	0.4	0.41	3.86	1.5	5.33	3.5	m
19	rest	pleasant music	unpleasant music	shepard	854.8	755.01	791.08	803.42	69.45	58.88	50.51	59.42	56.55	28.68	35.05	41.49	40.62	22.5	25.31	29.77	88.68	79.57	66.4	78.04	1135.77	508.25	518.86	791.88	679.83	256.24	331.14	429.99	1.75	2	1.64	1.87	0.5	0.43	0.44	0.49	0.31	0.23	0.28	0.29	1.71	1.33	4.33	3.5	w
20	rest	pleasant music	unpleasant music	shepard	654.11	623.14	645.17	641.17	24.38	28.72	18.43	16.97	10.57	11.43	9.83	9.14	8.39	10.64	7.84	6.96	33.27	39	24.72	22.87	115.3	196.49	99.51	80.25	58.15	81.14	63.22	40.77	1.98	2.52	1.89	2.11	0.41	0.49	0.39	0.47	0.22	0.21	0.23	0.23	2.29	2.17	2.83	3.5	m
21	rest	pleasant music	unpleasant music	shepard	783.54	737.32	738	741.48	73.49	50.28	55.83	54.28	75.86	52.1	57.53	55.86	54.23	37.14	41.56	40.14	88.11	60.21	66.53	64.94	479.15	227.92	287.55	213.87	1662.85	693.73	931.51	905.46	0.3	0.36	0.35	0.26	0.19	0.2	0.19	0.18	0.68	0.6	0.62	0.69	2.57	1.67	3.67	3.67	w
22	rest	pleasant music	unpleasant music	shepard	1044.57	864.16	1006.99	986.42	65	58.69	39.27	47.55	53.36	28.03	39.26	40.79	37.84	24.14	28.06	30.06	83.1	78.46	47.5	59.32	1153.22	434.02	251.74	390.45	408.43	200.2	232.96	315.19	3.05	2.08	1.02	1.26	0.6	0.41	0.33	0.33	0.21	0.23	0.35	0.28	1.43	1.5	5.17	3.67	m
23	rest	pleasant music	unpleasant music	shepard	747.31	720.09	715.04	713.27	29.97	19.78	18.01	21.26	24.21	18.53	18.47	21.28	17.25	13.28	13.14	15.07	38.48	24.44	21.68	25.8	160.12	71.46	53.1	51.04	198.16	78.22	93.98	116.79	0.8	0.78	0.6	0.41	0.32	0.24	0.18	0.21	0.39	0.35	0.31	0.52	1.71	1.83	5.67	3.83	w
24	rest	pleasant music	unpleasant music	shepard	715.24	736.61	719.82	711.03	26.19	23.8	20.04	23.36	15.99	15.38	13.08	13.92	11.87	11.3	9.45	9.97	34.86	31.53	26.58	31.34	139.97	94.14	76.42	103.79	88.15	47.18	36.05	57.62	1.67	2.04	2.2	1.94	0.36	0.43	0.44	0.37	0.21	0.21	0.21	0.19	2.57	3	4	3.83	m
25	rest	pleasant music	unpleasant music	shepard	868.75	888.64	898.67	876.91	77.17	41.59	47.09	42.26	39.33	31.25	34.79	29.75	29.57	22.53	25.02	21.4	104.2	53.51	61.33	55.24	840.99	246.97	345.03	259.34	296.64	168.96	205.64	175.68	2.9	1.45	1.64	1.54	0.57	0.31	0.44	0.37	0.22	0.24	0.27	0.25	2.29	2	5.83	3.83	m
26	rest	pleasant music	unpleasant music	shepard	836.95	757.46	785.45	777.37	51.39	30.52	42.89	42.64	32.83	23.83	28.35	27.87	23.93	17.49	20.63	20.12	68.25	39.14	56.63	56.38	671.15	140.67	329.35	242.58	276.5	101.66	206.11	180.63	2.54	1.32	1.56	1.34	0.57	0.35	0.35	0.33	0.23	0.26	0.23	0.24	2	2.5	3.83	3.83	w
27	rest	pleasant music	unpleasant music	shepard	832.05	800.87	791.18	795.35	48.17	40.94	33.49	27.22	29.36	20.63	15.19	15.01	21.93	15.84	12.53	11.69	64.13	55.4	45.44	36.41	846.49	572.11	234.87	156.17	202.67	122.31	75.9	76.7	5.3	4.48	3.93	2.49	0.58	0.55	0.53	0.43	0.14	0.13	0.16	0.19	2.57	2.33	3.67	3.83	m
28	rest	pleasant music	unpleasant music	shepard	851.48	736.25	746.33	744.21	29.69	26.02	30.39	24.25	27.36	16.12	20.29	17.65	19.55	12.94	15.04	13.29	36.9	34.18	40.05	31.33	155.17	84.5	140.97	87.61	180.5	62.1	95.27	71.52	0.82	1.3	1.48	1.3	0.3	0.3	0.41	0.34	0.37	0.25	0.29	0.29	1.71	1.83	5.5	3.83	w
29	rest	pleasant music	unpleasant music	shepard	781.07	760.9	746.09	745.11	31.95	23.69	25.81	25.92	26.63	21.97	21.22	21.6	19.16	15.74	15.76	15.71	40.67	29.41	32.68	32.89	177.29	80.48	96.26	121.49	183.91	111.16	128.45	131.64	0.97	0.74	0.75	0.92	0.34	0.25	0.28	0.25	0.35	0.37	0.39	0.29	3.14	2	5.5	4	w
30	rest	pleasant music	unpleasant music	shepard	952.05	852.62	904.4	895.25	69.45	35.55	45.72	48.48	66.34	33.98	48.81	47.64	47.22	25.88	35.46	34.54	85.41	42.61	53.48	58.07	930.13	229.32	327.21	202.99	865.39	200.38	338.78	345.76	1.14	1.09	0.9	0.66	0.4	0.25	0.31	0.26	0.39	0.23	0.37	0.44	3.14	2.5	4.83	4	m
31	rest	pleasant music	unpleasant music	shepard	924.82	869.52	892.01	899.16	84.96	68.78	72.18	64.16	101.87	81.28	89.17	82.07	72.05	58.32	63.2	58.12	95.27	76.81	79.14	68.98	776.14	400.7	486.38	409.96	1480.23	755.29	911.78	835.61	0.52	0.5	0.52	0.48	0.26	0.24	0.24	0.21	0.52	0.49	0.49	0.46	3.14	2.33	4.5	4	w
32	rest	pleasant music	unpleasant music	shepard	854.22	823.49	827.41	818.1	42.32	42.19	38.75	36.39	36.3	34.89	32.99	31.5	25.79	25.66	24.2	22.54	53.6	53.39	48.66	45.89	384.43	278.22	242.52	257.78	266.21	175.5	176.72	240.55	1.5	1.55	1.5	1.21	0.44	0.41	0.4	0.3	0.32	0.27	0.29	0.25	3.43	2.5	4.33	4	m
33	rest	pleasant music	unpleasant music	shepard	737.56	679.28	721.39	713.08	28.19	20.33	20.61	18.36	25.76	13.66	19.28	18.78	18.26	9.96	13.8	13.53	35.18	26.81	25.32	21.96	105.07	64.25	61.43	41.83	192.65	43.82	76.77	57.39	0.66	1.47	0.93	0.77	0.26	0.24	0.23	0.24	0.46	0.16	0.26	0.32	3.14	2.67	4.83	4	w
34	rest	pleasant music	unpleasant music	shepard	739.97	708.02	717.04	725.67	32.14	28.58	27.53	29.63	24.07	21.3	23.86	23.34	17.2	15.41	17.19	16.67	41.79	37.09	34.37	37.73	264.18	183.33	149.47	193.4	157.76	122.73	142.89	129.49	1.77	1.55	1.08	1.71	0.37	0.36	0.32	0.36	0.21	0.25	0.32	0.25	3.29	1.83	4.67	4	w
35	rest	pleasant music	unpleasant music	shepard	1189.23	1153.11	1169.61	1138.32	145.83	152.65	155.44	149.38	216.93	242.23	251.24	229.34	153.03	170.99	177.59	162.13	135.1	128.48	126.25	132.89	1062.4	1161.44	1005.49	1115.47	5253.64	5152.62	5771.97	5615.39	0.22	0.22	0.16	0.22	0.13	0.12	0.09	0.12	0.66	0.58	0.62	0.63	3.14	2.33	4	4	w
36	rest	pleasant music	unpleasant music	shepard	810.71	810.48	815.68	815.66	51.08	45.85	50.92	59.48	42.24	38.45	41.1	50.99	30.18	27.23	30.01	36.63	65.19	58.32	64.77	74.94	512.12	407.42	433.95	655.78	424.67	309.63	385.74	505.95	1.16	1.34	1.29	1.21	0.44	0.43	0.42	0.43	0.39	0.35	0.36	0.37	3.71	3	4.67	4	m
37	rest	pleasant music	unpleasant music	shepard	1317.34	1261.47	1302.98	1297.97	73.82	98.97	79.67	69.91	80	75.76	85.06	74.85	56.6	57.44	60.19	53.07	86.64	125.61	93.43	81.54	963.43	1097.3	761.71	769.02	658.03	616.56	778.14	590.09	1.48	1.9	1.02	1.22	0.43	0.47	0.37	0.33	0.29	0.25	0.37	0.29	2.14	2	4.5	4	m
38	rest	pleasant music	unpleasant music	shepard	1154.33	1132.45	1132.21	1129.28	50.52	41.13	33.28	35.26	68.39	45.7	39.21	41.65	48.35	32.45	27.73	30.09	51.37	47.36	37.06	39.03	287.62	275.05	181.59	177.26	579.71	288.92	309.98	230.37	0.79	1.13	0.99	0.96	0.21	0.31	0.21	0.29	0.3	0.31	0.26	0.36	3.57	1.67	4.17	4	m
39	rest	pleasant music	unpleasant music	shepard	1019.9	991.7	1012.23	1026.85	59.3	51.23	58.76	53.7	60.62	56.5	54.4	55.43	44.04	41.35	39.17	39.76	70.73	58.82	72.55	63.53	660.34	390.08	428.29	438.41	851.05	504.23	527.15	535.75	0.78	0.79	0.81	0.76	0.31	0.31	0.36	0.29	0.42	0.4	0.46	0.45	2.57	1.8	5	4.17	w
40	rest	pleasant music	unpleasant music	shepard	755.03	744.26	728.83	729.64	23.49	20.94	24.34	20.73	12.57	11.49	11.01	10.44	9.09	8.71	9.11	8.41	31.74	28.07	32.83	27.74	110.11	103.97	99.31	94.06	64.22	64.8	56.65	66.23	1.94	1.62	1.96	1.59	0.38	0.33	0.41	0.28	0.19	0.2	0.22	0.17	2.43	2	4.67	4.17	m
41	rest	pleasant music	unpleasant music	shepard	862.83	832.57	824.77	837.14	27.27	18.31	22.78	21.86	25.44	17.05	18.7	21.52	18.35	12.61	13.79	15.52	33.64	22.28	28.86	26.43	88.84	41.85	70.98	62.01	96.39	37.73	52.86	67.5	0.88	1.08	1.33	0.96	0.27	0.25	0.36	0.26	0.33	0.24	0.28	0.26	2.57	1.67	4.8	4.17	w
42	rest	pleasant music	unpleasant music	shepard	1011.38	1034.94	1018.93	1016.72	52.59	46.91	47.46	49.14	43.14	43.8	43.21	42.89	31.07	32	32.09	31.1	66.85	57.53	58.42	61.39	464.03	384.23	387.5	377.43	303.69	279.27	283.83	285.16	1.59	1.34	1.39	1.26	0.41	0.32	0.41	0.38	0.27	0.27	0.3	0.34	1	1.67	5.5	4.17	w
43	rest	pleasant music	unpleasant music	shepard	902.35	833.46	872.88	893.31	69.18	40.48	55.84	59.26	55.19	30.56	42.59	47.15	39.89	22.52	30.76	33.65	88.57	52.04	72.24	76.21	1170.69	228.68	508.76	703.97	654.8	189.44	358.51	473.98	1.87	1.27	1.46	1.43	0.47	0.39	0.39	0.41	0.31	0.32	0.28	0.33	2	2	4.5	4.17	w
44	rest	pleasant music	unpleasant music	shepard	848.12	745.71	781.51	781.07	53.21	43.26	43.7	49.36	38.91	21.08	25.19	26.26	27.9	15.9	18.44	19.57	69.37	58.76	58.59	66.55	687.44	328.93	332.85	436.48	432.2	147.45	209.04	215.25	1.92	2.18	1.63	2.19	0.49	0.45	0.41	0.48	0.29	0.22	0.26	0.24	1.33	1.17	3.67	4.2	m
45	rest	pleasant music	unpleasant music	shepard	790.05	778.37	822.13	781.48	72.72	47.04	101.13	55.12	80.91	48.23	116.32	55.6	57.23	34.49	81.78	39.19	84.42	56.46	115.79	66.54	1124.49	548.9	2004.69	739.49	1432.1	551.38	2540.46	884.85	0.7	0.84	0.82	1.07	0.29	0.31	0.34	0.41	0.42	0.37	0.43	0.4	2	1.67	5.33	4.33	m
46	rest	pleasant music	unpleasant music	shepard	1222.32	1118.53	1152.68	1150.32	102.75	76.03	69.99	89.7	58.47	44.03	50.29	54.06	44.12	35.81	38.08	39.9	136.17	100.02	90.1	118.59	1184.79	680.6	557.14	896.77	497.36	363.74	310.73	421.58	2.46	1.83	1.85	2.22	0.43	0.32	0.44	0.38	0.19	0.18	0.24	0.18	1.71	1.5	4.5	4.33	w
47	rest	pleasant music	unpleasant music	shepard	833.02	816.76	803.65	809.52	71.89	42.78	53.65	67.7	67.3	42.41	54.78	69.1	47.96	30.93	39.56	49.29	89.02	51.38	64.21	81.37	1009.47	265.67	393.38	909.04	1028.09	385.31	641.92	920.77	1.03	0.73	0.65	0.98	0.4	0.33	0.29	0.39	0.41	0.47	0.47	0.42	2	1.67	3.6	4.33	w
48	rest	pleasant music	unpleasant music	shepard	1043.24	944.5	966.05	988.3	69.11	48.75	53.28	61.23	82.74	60.61	63.73	70.09	58.9	43.65	45.12	49.55	76.57	51.76	59.09	70.07	388.56	341.83	258.45	340.07	825.57	322.21	386.02	405.59	0.51	1.04	0.67	0.82	0.24	0.21	0.23	0.23	0.53	0.21	0.39	0.29	2.86	1.5	4.17	4.33	w
49	rest	pleasant music	unpleasant music	shepard	868.17	849.86	859.34	858.8	33.03	26.04	36.9	34.36	32.38	26.98	38.22	32.11	23.29	19.46	27.22	23.35	39.97	30.98	44.14	42.12	159.63	85.77	165.79	134.73	232.28	134.47	278.23	193.98	0.7	0.55	0.59	0.71	0.28	0.22	0.25	0.22	0.41	0.45	0.47	0.33	1.86	1.83	5	4.33	w
50	rest	pleasant music	unpleasant music	shepard	1087.76	1069.66	1077.5	1078.17	68.62	59.02	69.5	60.81	85.61	67.49	75.27	70.9	60.51	48.58	54.57	50.07	74.91	67	80.5	69.22	394.07	517.39	703.23	518	1333.07	638.97	957.68	665.89	0.39	0.92	0.96	0.81	0.21	0.3	0.34	0.34	0.58	0.36	0.38	0.45	4.14	1.83	4.67	4.33	m
51	rest	pleasant music	unpleasant music	shepard	1042.22	1041.25	1022.74	1023.81	42.34	36.68	38.51	38.35	63.36	60.06	59.21	60.73	44.83	42.5	41.83	42.89	39.04	28.92	34	32.63	57.61	65.45	73.95	73.72	507.68	327.34	360.27	409.1	0.11	0.19	0.21	0.19	0.08	0.07	0.09	0.08	0.65	0.48	0.5	0.5	1.86	2.33	5.17	4.5	w
52	rest	pleasant music	unpleasant music	shepard	1039.66	1012.31	995.42	1011.55	53.37	52.26	54.93	53.53	68.46	67.93	65.88	66.68	48.64	48.33	46.74	47.26	56.99	55.11	61.36	58.41	317.08	226.16	294.09	277.49	789.41	603.66	630.57	676.85	0.41	0.37	0.49	0.42	0.18	0.2	0.24	0.2	0.44	0.58	0.54	0.49	2.14	1.5	6	4.5	w
53	rest	pleasant music	unpleasant music	shepard	920.9	916.93	920.83	926.35	47.3	47.6	56.33	57.36	40.39	39.37	48.66	51.6	29.07	28.45	34.6	36.53	59.66	60.23	70.86	71.77	452.34	509.09	630.23	704.05	320.85	332.34	451.77	531.06	1.74	1.75	1.65	1.52	0.5	0.45	0.4	0.42	0.33	0.26	0.27	0.29	2.43	2.67	3.5	4.5	m
54	rest	pleasant music	unpleasant music	shepard	943.38	910.96	937.02	932.45	75.63	56.84	59.51	61.17	64.56	51.23	55.74	56.98	45.97	36.92	40.17	41.35	95.63	70.63	73.41	75.27	1274.01	473.02	566.51	584.42	922.5	574.74	736.48	778.66	1.54	0.85	0.8	0.87	0.41	0.33	0.35	0.33	0.31	0.42	0.47	0.46	1	2	5.17	4.5	w
55	rest	pleasant music	unpleasant music	shepard	873.39	804.14	826.88	819.14	80.56	50.42	56.55	54.33	69.45	29.15	38.11	35.93	49.45	20.94	27.56	26.18	101.75	67.58	74.48	71.52	1230.87	433.44	602.51	518.07	966.21	189.25	305.87	284.78	1.3	2.34	1.83	1.78	0.46	0.47	0.49	0.47	0.39	0.21	0.28	0.28	2.29	1.5	4.33	4.5	m
56	rest	pleasant music	unpleasant music	shepard	1326.87	1240.66	1300.17	1268.06	124.02	94.42	130.75	123.4	162.63	119.51	162.12	159.76	115.58	85.04	115.65	112.98	129.26	101.62	140.51	130.64	2052.66	1477.5	2514	2121.1	3038.24	1765.97	2863.86	2770.8	0.73	0.91	0.82	0.74	0.32	0.33	0.33	0.32	0.49	0.37	0.45	0.45	3	2.33	4.33	4.5	m
57	rest	pleasant music	unpleasant music	shepard	905.42	861.64	877.16	865.46	48.32	53	38.72	39.86	49.22	46.26	43.43	44.19	35.01	33.37	31.4	31.34	58.05	66.68	44.34	46.33	242.93	453.48	233.31	182.97	336.85	236.71	217.87	205.57	0.75	1.88	1.05	0.91	0.31	0.4	0.23	0.25	0.44	0.22	0.23	0.3	2.29	2.33	5.17	4.5	w
58	rest	pleasant music	unpleasant music	shepard	793.11	785.5	765.54	781.78	41.53	34.82	33.24	35.74	28.08	27.21	22.99	25.87	20.43	19.54	16.67	18.5	54.7	44.91	43.7	46.68	247.99	102.55	157.01	179.64	196.78	134.52	115.74	144.32	1.23	0.74	1.4	1.17	0.38	0.3	0.34	0.38	0.32	0.43	0.24	0.37	2.71	2.17	5	4.5	m
59	rest	pleasant music	unpleasant music	shepard	998.88	936.4	975.05	985.42	50.63	41.5	46.6	40.29	48.45	37.38	44.1	42.72	34.67	27.31	31.51	30.56	62.04	51.4	57.28	47.45	445.26	194.22	266.23	216.6	368.64	124.28	207.62	243.26	1.19	1.54	1.29	0.87	0.32	0.38	0.32	0.26	0.32	0.25	0.26	0.32	4.29	2.17	3.83	4.67	m
60	rest	pleasant music	unpleasant music	shepard	1008.83	996.24	1016.26	1013.99	42.72	35.57	74.44	40.02	54.73	48.96	103.37	58	38.66	34.7	73.02	40.98	45.72	35.85	74.49	38.36	161.23	124.41	7103.53	102.1	571.7	207.87	2259.61	437.07	0.3	0.59	1.06	0.26	0.15	0.18	0.26	0.12	0.51	0.33	0.37	0.54	2.86	1.5	4.67	4.67	m
61	rest	pleasant music	unpleasant music	shepard	1028.54	949.97	986.31	992.66	59.88	28.12	40.79	45.5	60.78	33.69	41.4	45.28	43.98	24.29	29.49	32.16	71.68	31.06	48.81	55	842.85	155.22	380.66	426.52	590.66	181.82	219.51	305.38	1.32	0.78	1.46	1.26	0.36	0.17	0.36	0.35	0.27	0.26	0.29	0.34	2.71	1.33	3.83	4.67	w
62	rest	pleasant music	unpleasant music	shepard	863.85	833.34	817.41	809.31	41.48	26.21	26.96	26.72	31.18	22.47	20.95	19.64	22.56	16.45	15.51	15.69	53.7	32.87	34.62	34.09	308.59	90.9	129.01	116.03	212.02	91.26	97.27	104.37	1.41	0.98	1.27	1.12	0.37	0.33	0.36	0.26	0.27	0.36	0.3	0.25	2.71	3	4.67	4.67	m
63	rest	pleasant music	unpleasant music	shepard	827.44	836.77	815.77	822.36	27.65	21.18	31.1	25.8	26.14	26.97	23.08	21.83	18.61	19.12	16.6	15.64	34.16	22.79	40.2	32.75	145.86	33.35	114.19	65.94	195.28	45.62	95.52	60.06	0.75	0.69	1.18	1.06	0.22	0.16	0.29	0.33	0.33	0.24	0.25	0.33	1.86	1.5	5	4.67	w
64	rest	pleasant music	unpleasant music	shepard	867.37	778.93	820.58	818.87	44.07	30.26	40.4	35.18	30.18	22.69	29.07	28.55	21.93	17.45	20.75	20.63	57.93	38.82	52.9	45	426.97	164.81	310.46	265.44	227.46	96.64	166.23	210.68	1.91	1.78	1.98	1.28	0.4	0.4	0.42	0.3	0.21	0.22	0.22	0.23	2	1.83	4.83	4.8	m
65	rest	pleasant music	unpleasant music	shepard	728.28	716.59	716.53	710.69	49.75	30.64	38.27	31.2	38.45	28.21	28.45	25.91	27.58	20.13	21.46	18.44	64.38	38.04	49.42	39.83	562.26	144.91	324.1	186.97	441.32	167.86	298.05	216.45	1.32	0.96	1.08	0.84	0.46	0.32	0.34	0.28	0.38	0.36	0.32	0.37	3.86	2	5.17	4.8	m
66	rest	pleasant music	unpleasant music	shepard	1240.94	1245.25	1250.4	1231.64	115.78	87.6	110.63	103.19	139.02	122.66	162.85	151.72	97.82	86.98	114.67	106.67	127.75	83.16	99.93	96.08	1709.82	792.34	1293.27	922.04	2039.69	1566.54	2844.19	1906.44	0.95	0.79	0.76	0.61	0.38	0.26	0.29	0.26	0.42	0.39	0.45	0.44	2.86	1.67	4.5	4.83	m
67	rest	pleasant music	unpleasant music	shepard	948.68	910.61	921.55	925.47	68.01	31.28	28.72	27.06	51.29	26.61	27.17	25.33	36.45	19.72	19.52	18.58	88.34	39.07	35.13	33.17	906.73	142.87	93.44	108.78	461.69	173.17	132.97	134.39	1.97	0.79	0.82	0.82	0.49	0.22	0.28	0.27	0.27	0.34	0.41	0.38	1.86	2.17	4.33	4.83	m
68	rest	pleasant music	unpleasant music	shepard	924.38	878.52	883.8	895.99	27.72	30.23	34.58	31.45	20.16	18.4	20.53	19.8	14.44	14.16	15.12	14.63	36.1	40.05	46.17	41.71	154.79	169.02	233.21	212.43	117.39	88.32	101.01	130.33	1.38	1.95	2.36	1.75	0.34	0.47	0.45	0.33	0.27	0.24	0.19	0.18	2.43	2.5	5.67	4.83	m
69	rest	pleasant music	unpleasant music	shepard	962.67	824.14	897.26	905.88	108.17	73.82	79.41	85.13	106.55	75.14	72.97	81.68	76.32	54.06	52.19	57.84	130.5	87.3	98.02	104.62	1573.1	2212.22	893.78	1103.17	2019.25	1825.41	977.81	1162.22	0.93	1.28	1.1	1.02	0.38	0.42	0.41	0.4	0.46	0.34	0.39	0.4	2.43	2.5	4.83	5	m
70	rest	pleasant music	unpleasant music	shepard	923.9	930.38	931.86	914.2	53.33	44.48	46.19	44.69	62.54	60.71	63.84	60.77	44.33	43.42	45.26	42.9	60.24	44.73	46.43	45.71	255.16	150.15	172.16	167.91	520.75	276.66	398.97	420.56	0.4	0.52	0.38	0.41	0.21	0.18	0.15	0.16	0.57	0.38	0.47	0.43	2	1.67	5.2	5	w
71	rest	pleasant music	unpleasant music	shepard	859.52	820.35	831.4	843.45	41.96	35.28	30.4	29.84	30.72	25.53	26.61	27.57	22.09	18.5	19.61	19.9	54.51	45.61	37.9	36.91	318.24	144.81	195.02	142.42	241.26	110.73	202.76	189.26	1.4	1.29	0.96	0.78	0.4	0.31	0.26	0.27	0.37	0.27	0.26	0.35	2.5	2	4.83	5	w
72	rest	pleasant music	unpleasant music	shepard	1272.23	1216.6	1229.7	1235.11	84.97	64.18	62.97	63.49	120.57	109.07	108.92	108.18	85.05	76.79	76.75	76.42	83.56	46.64	43.78	45.86	687.05	190.47	140.79	163.62	1697.14	657.34	918.09	975.03	0.43	0.29	0.16	0.18	0.22	0.13	0.08	0.09	0.53	0.42	0.54	0.54	1.57	2	5.67	5.17	w
73	rest	pleasant music	unpleasant music	shepard	1087.69	1068.08	1097.08	1090.41	61.18	39.4	43.2	51.01	55.94	36.49	45.14	48.28	40.25	26.69	33.13	34.82	75.83	48.41	50.7	62.51	793.35	311.53	378.39	585.56	562.68	216.86	361.58	339.21	1.47	1.47	1.03	1.78	0.41	0.39	0.26	0.5	0.29	0.28	0.27	0.32	1	1	5.33	5.17	w
74	rest	pleasant music	unpleasant music	shepard	876.41	867.12	868.62	848.73	55.96	47.1	47.76	44.43	43.7	40.11	37.23	37.98	31.49	28.83	27.5	27.65	72.04	59.56	61.32	55.98	577.83	347.42	378.15	389.34	417.89	302.8	276.35	269.35	1.4	1.23	1.34	1.38	0.41	0.42	0.4	0.38	0.29	0.36	0.3	0.29	3.29	2.67	4.33	5.2	m
75	rest	pleasant music	unpleasant music	shepard	881.35	824.8	856.71	823.2	107.37	87.83	94.64	86.56	105.92	88.16	98.73	86.09	75.38	63.21	70.95	61.17	130.85	105.93	112.28	105.27	2211.61	1649.4	1729.69	1474.97	2346.28	1780.88	2074.99	1638.73	0.93	0.79	0.75	0.86	0.41	0.35	0.33	0.37	0.45	0.47	0.49	0.46	1.71	2	5.5	5.33	m
76	rest	pleasant music	unpleasant music	shepard	964.82	937.67	959.42	958.84	49.53	38.39	40.49	39.7	50.77	43.52	44.39	45.33	36	31.18	31.79	32.21	59.27	42.76	46.84	45.12	246.8	115.4	176.2	124.87	358.69	115.36	197.82	183.92	0.65	0.93	0.83	0.7	0.23	0.2	0.24	0.23	0.43	0.22	0.3	0.35	2	2.83	5.67	5.5	w
[truncated: 54 more columns]
