# Supplementary material for: Autonomic Effects of Music in Health and Crohn's Disease: The Impact of Isochronicity, Emotional Valence, and Tempo
Source: PLoS One. 2015 May 8;10(5):e0126224. doi: 10.1371/journal.pone.0126224 (PMC4425535; doi:10.1371/journal.pone.0126224)
Supplement: S2 Dataset — (XLSX) [file pone.0126224.s002.xlsx]

## Sheet: Sheet1
Subject	Cond1	Cond2	Cond3	Cond4	Cond5	mNN_fup	mNN_fp	mNN_sup	mNN_sp	mNN_R	SDNN_fup	SDNN_fp	SDNN_sup	SDNN_sp	SDNN_R	RMSSD_fup	RMSSD_fp	RMSSD_sup	RMSSD_sp	RMSSD_R	SD1_fup	SD1_fp	SD1_sup	SD1_sp	SD1_R	SD2_fup	SD2_fp	SD2_sup	SD2_sp	SD2_R	LF_fup	LF_fp	LF_sup	LF_sp	LF_R	HF_fup	HF_fp	HF_sup	HF_sp	HF_R	LFHF_fup	LFHF_fp	LFHF_sup	LFHF_sp	LFHF_R	LFnu_fup	LFnu_fp	LFnu_sup	LFnu_sp
1	fup (fast unpleasant music)	fp (fast pleasant music)	sup (slow unpleasant music)	sp (slow pleasant music)	rest (silence)	1090.05	1073.99	1119.77	1128.65	1104.04	56.6	50.58	56.13	74.79	54.8	51.91	50.47	54.1	59.51	46.04	38.2	36.51	38.9	43.72	32.81	68.65	60.35	67.76	94.67	69.02	489.04	295.9	375.07	690.48	538.14	408.83	272.11	319.52	425.27	347.55	1.18	1.06	1.19	1.58	1.74	0.3	0.3	0.3	0.37
2	fup	fp	sup	sp	rest	968.25	968.4	1006.44	1003.11	961.06	50.71	47.74	45.4	42.14	61.31	45.1	45.76	39	40.42	52.14	32.17	32.84	28.29	29.04	38.91	63.33	58.28	56.74	51.29	77.03	385.48	387.39	323.9	320.52	558.95	359.95	401.04	212.97	325.27	462.2	1.1	0.98	1.47	1.08	1.25	0.36	0.32	0.4	0.3
3	fup	fp	sup	sp	rest	1272.76	1240.05	1267.07	1277.48	1256	53.98	74.76	44.73	45.07	74.37	60.41	62.05	55.04	51.43	59.03	42.92	44.41	39.27	36.92	44.22	61.59	92.78	48.33	50.72	92.87	497.27	576.82	239.91	283.07	728.07	461.2	442.89	288.99	324.01	411.57	1.01	1.14	0.77	0.88	1.54	0.3	0.28	0.22	0.23
4	fup	fp	sup	sp	rest	850.14	860.18	869.52	875.01	878.67	44.88	50.49	42.73	43.88	53.03	43.87	60.79	44.13	39.5	46.15	31.56	43.22	31.23	30.35	32.6	53.76	53.64	50.92	53.21	67.3	241.74	260.46	302.24	302.24	397.38	405.31	560.21	401.81	368.82	370.21	0.63	0.7	0.74	0.84	1.06	0.2	0.24	0.23	0.26
5	fup	fp	sup	sp	rest	1292.12	1279.87	1321.07	1340.43	1345.37	121.13	123.23	90.64	80.65	99.7	133.04	137.44	121.51	106.15	111.1	95.55	100.05	86.43	75.53	80.71	139.04	139.4	91.68	83.12	114.42	2175.88	2296.63	1107.47	1027.97	1735.72	2037.11	1989.35	1680.19	1294.27	1329.31	1.12	1.13	0.62	0.75	1.31	0.36	0.37	0.26	0.26
6	fup	fp	sup	sp	rest	890.58	920.61	835.34	797.66		69.24	68.34	82.49	94.89		69.8	76.03	68.74	65.55		50.4	54.6	49.76	48.83		82.47	78.54	103.28	123.15		619.35	561.95	881.3	1556.49		900.46	1025.9	997.97	1073.57		0.71	0.54	1.27	1.71		0.29	0.26	0.39	0.45
7	fup	fp	sup	sp	rest	699.19	727.71	766.18	771.05	757.35	21.45	20.39	25.9	28.59	41.23	12.98	16.14	20.9	22.82	24.54	10.05	11.97	14.96	16.47	18.27	28.33	26.03	33.07	36.46	54.82	111.93	85.93	143.57	165.48	389.19	81.46	85.62	150.96	153.2	147.92	1.44	1.03	1.2	1.26	2.61	0.29	0.27	0.31	0.35
8	fup	fp	sup	sp	rest	876.03	863.25	889.38	877.47	838.24	66.87	56.53	62.93	57.23	114.05	59.96	54.24	61.13	56.75	65.42	43.54	39.74	43.63	40.34	49.83	83.09	68.57	76.69	69.16	151.93	850.24	613.19	615.65	536.29	1145.47	918.97	874.7	915.45	868.41	993.35	0.86	0.64	0.68	0.73	1.34	0.35	0.26	0.31	0.27
9	fup	fp	sup	sp	rest	1009.17	1006.68	868.02	979.51	1036.7	56.96	49.74	150.38	55.79	58.46	73.35	65.31	243.33	73.31	64.35	55.35	46.11	172.15	52.2	45.58	57.41	52.16	113.94	57.99	68.07	936.83	185.14	1290.1	225.06	529.35	1220.34	579.64	2894.8	594.29	786.28	0.49	0.32	0.45	0.39	0.71	0.19	0.17	0.16	0.18
10	fup	fp	sup	sp	rest	914.73	904.37	877.59	888.32	924.83	57.73	58.43	59.75	62.91	72.12	69.8	67.31	59.92	69.55	75.64	49.3	47.81	42.95	49.6	53.41	64.24	66.06	71.61	72.94	86.21	417.36	510.21	450.91	553.67	674.23	714.56	654.11	603.65	752.59	852.13	0.6	0.77	0.79	0.75	0.83	0.26	0.27	0.28	0.3
11	fup	fp	sup	sp	rest	971.69	967.71	998.09	987.8	990.51	85.65	88.4	88.24	79.71	136.4	87.47	88.32	80.58	79	122.46	63.43	63.48	58.05	57.41	87.13	101.57	105.83	108.04	94.63	170.4	1178.61	1224.03	994.92	754.33	3912.42	1231.37	1258.3	1002.24	982.47	2275.88	0.91	1.09	1.04	0.92	1.69	0.35	0.38	0.34	0.3
12	fup	fp	sup	sp	rest	869.14	886.74	900.9	898.15	899.07	31.75	52.69	26.73	32	31.51	36.08	78.08	27.64	35.35	32.67	26.62	55.8	19.73	25.16	23.46	34.85	47.33	31.63	36.34	37.13	85.17	221.03	88.53	161.74	96.49	154.38	525.59	113.71	225.55	147.79	0.61	0.53	0.79	0.84	0.68	0.2	0.2	0.31	0.22
13	fup	fp	sup	sp	rest	983.08	975.11	1010.88	1004.4	984.14	39.23	39.57	42.66	39.11	67.87	27.67	25.74	36.15	36.1	33.31	20.61	19.88	26.75	26.66	26.88	50.97	51.58	53.3	47.59	91.28	262.99	225.06	234.46	230.01	532.96	161.68	114.58	198.22	214.69	209.34	1.72	1.94	1.18	1.11	2.73	0.31	0.37	0.32	0.31
14	fup	fp	sup	sp	rest	1108.21	1108.42	1007.79	1013.44	1101.37	110.73	115.3	116.44	116.33	114.81	145.28	155.4	158.9	162.52	149.77	103.05	109.75	113.05	114.73	105.65	114.84	117.64	117.61	115.55	121.21	1096.9	1158.48	1284.36	1107.94	836.2	2326.97	2675	3243.93	3221.08	3593.69	0.54	0.46	0.4	0.35	0.24	0.26	0.23	0.21	0.19
15	fup	fp	sup	sp	rest	1051.97	1064.15	1032.57	1042.28	1046.14	43.64	41.32	45.67	36.64	180.37	47.79	47.37	48.49	47.16	132.41	34.35	33.82	34.64	33.64	138.33	50.41	46.84	52.81	38.6	212.7	365.5	263.7	233.14	166.35	33391	405.51	304.09	295.01	339.91	7596.51	0.97	0.89	0.78	0.5	2.05	0.25	0.25	0.29	0.17
16	fup	fp	sup	sp	rest	943.85	937.47	943.72	940.91	880.98	73.47	69.26	76.68	80.78	93.31	99.63	91.66	100.33	101.66	82.46	70.64	64.91	71.05	71.94	60.16	74.79	71.84	79.66	86.54	115.82	431.96	383.52	611.43	599.31	935.15	1201.86	1153.21	1220.51	1316.24	1181.35	0.36	0.34	0.44	0.47	1.06	0.18	0.16	0.2	0.2
17	fup	fp	sup	sp	rest	1273.29	1280.01	1209.14	1216.63	1288.02	63.11	64.53	64.88	61.75	88.79	87.62	83.4	89.05	86.17	102.02	62.23	59.41	62.77	60.88	72.13	62.3	67.44	64.9	61.01	102.12	485.43	578.18	512.21	501.76	1106.69	824.24	759.86	886.02	897.95	942.94	0.65	0.8	0.56	0.58	1.17	0.26	0.26	0.21	0.23
18	fup	fp	sup	sp	rest	1098.38	1093.21	990.38	977.71	1070.47	78.35	75.06	70.52	65.34	70.02	122.75	116.28	112.95	101.94	86.66	86.58	82.12	79.55	71.86	61.71	67.23	65.45	58.6	56.38	75.67	281.79	285.44	129.77	131.42	351.61	1526.08	1368.03	1382.58	1134.63	1271.94	0.18	0.21	0.1	0.12	0.28	0.1	0.12	0.06	0.08
19	fup	fp	sup	sp	rest	902.12	899.03	900.55	895.56	948.59	70.22	70.27	53.64	67.21	112.11	85.14	72.22	48.23	70.37	143.03	60.55	51.98	34.99	50.63	100.64	74.74	81.64	66.43	76.9	113.91	537.43	741.34	534.07	719.58	1093.39	1028.21	1059.02	490.71	954.39	2141.04	0.85	1.08	1.17	1.32	1.05	0.29	0.31	0.36	0.33
20	fup	fp	sup	sp	rest	911.51	867.56	487.02	482.63	656.27	45.22	73.85	214.47	204.62	241.94	73.12	126.4	409.76	392.82	440.13	51.89	89.55	289.96	278.06	311.16	36.05	50.56	73.97	64.37	117.69	291.72	319.78	565.89	833.84	609.36	723.14	1194.4	2247.94	1554.27	3152.21	0.33	0.3	0.46	0.51	0.45	0.1	0.09	0.05	0.07
21	fup	fp	sup	sp	rest	889.08	899.69	953.66	944.83	927.02	55.13	61.61	59.15	65.81	96.05	68.67	77.32	75.33	75.95	83.16	48.87	55.35	53.83	54.53	60.5	59.81	66.31	62.76	74.23	120.59	295.24	331.83	328.29	454.06	1814.43	704.76	936.14	864.77	883.02	1511.57	0.45	0.35	0.37	0.49	1.17	0.19	0.19	0.18	0.23
22	fup	fp	sup	sp	rest	1018.87	1023.45	927.42	923.43	929.35	70.38	68.1	64.9	70.76	98.64	80.86	79.78	65.11	63.69	68.91	57.98	56.83	46.48	45.44	51.63	79.24	76.26	78	87.89	128.2	603.63	533.47	692.01	687.53	1226.77	941.92	946.31	784.48	775.91	815.19	0.63	0.59	0.89	0.92	1.4	0.26	0.26	0.34	0.36
23	fup	fp	sup	sp	rest	871.28	870.04	888.94	887.09	935.83	45.71	44.89	48.03	46.57	71.35	41.26	40.86	47.24	46.64	67.15	30.53	30.38	34.05	33.86	47.97	56.24	55.14	57.91	55.84	87.84	447.45	418.2	342.42	354.42	728.75	446.6	421.64	456.86	481.48	1081.69	1.03	0.96	0.85	0.79	0.8	0.27	0.31	0.3	0.28
24	fup	fp	sup	sp	rest	941.46	982.11	866.26	1005.82	1017.29	162.93	126.19	254.24	97.38	68.46	257.3	182.38	442.54	134.48	43.4	181.86	129.27	312.96	96.46	33.74	109.92	91.02	133.68	71.98	89.72	778.35	653.88	1230.69	530.33	819.35	1053.19	598.97	1390.19	459.26	355.4	0.94	1.43	1.67	1.51	2.28	0.21	0.34	0.27	0.32
25	fup	fp	sup	sp	rest	1013.85	1004.56	1092.73	1099.14	1122.03	237.84	252.52	202.93	189.9	203.61	444.65	474.65	349.75	325.22	322.89	313.13	334.44	247.19	228.78	228.72	101	109.13	138.97	132.81	168.64	1174.79	1054.73	1582.64	1546.1	2379.64	1542.54	1877.17	2451.45	2293.23	3859.71	0.68	0.6	0.69	0.8	0.61	0.08	0.05	0.13	0.14
26	fup	fp	sup	sp	rest	779.29	775.3	793.12	790.82	809.63	32.52	35.51	40.78	38.8	39.53	22.33	23.37	27.84	26.43	32.79	17.06	17.41	20.5	19.53	23.21	42.06	46.5	53.29	50.42	50.56	164.35	231.64	335.32	288.93	308.64	131.92	148.08	231.5	222.66	241.87	1.44	1.61	1.57	1.48	1.3	0.36	0.32	0.41	0.34
27	fup	fp	sup	sp	rest	907.29	936.1	943.24	913.7	914.34	61.17	62.9	62.93	64.26	79.97	43.49	48.8	51.5	50.48	48.96	31.51	35.28	36.93	36.86	36.37	79.47	80.57	80.02	81.89	106.46	552.97	747.76	799.5	775.04	920.53	302.32	364.25	413.83	432.76	436.66	1.85	2.1	1.98	1.92	2.09	0.44	0.47	0.49	0.45
28	fup	fp	sup	sp	rest	815.38	807.47	834.05	858.57	833.91	96.4	88.7	118.72	116.9	117.52	105.14	98.8	122.38	130.16	119.65	75.26	70.53	87.37	92.78	84.9	112.38	102.46	141.19	135.3	142.25	1468.8	1229.43	2036.19	1961.06	2138.46	2270.43	1985.25	2908.95	3081.32	2574.28	0.72	0.7	0.82	0.64	0.86	0.32	0.3	0.35	0.31
29	fup	fp	sup	sp	rest	775.5	755.21	761.9	749.86	832.87	29.64	30.84	29.5	30.22	62.15	19.89	19.66	22.17	22.14	37.05	15.17	15.69	16.3	16.45	27.05	38.68	40.18	38.04	39.09	82.99	196.74	229.44	165.91	210.32	1138.61	117.2	144.18	143.22	105.73	214.96	1.75	2.1	1.26	1.96	5.01	0.38	0.4	0.33	0.45
30	fup	fp	sup	sp	rest	977.02	967.05	982.78	980.11	999.19	47.32	39.41	52	46.36	61.95	45.38	41.36	47.09	44.45	49.81	32.44	29.31	34.02	31.95	36.68	57.74	46.74	64.2	56.46	78.61	427.72	285.16	435.71	409.29	932.64	393.99	353.68	318.09	337.78	386.91	1.14	0.89	1.5	1.32	2.4	0.33	0.27	0.44	0.36
[truncated: 54 more columns]
