# Supplementary material for: Autonomic Effects of Music in Health and Crohn's Disease: The Impact of Isochronicity, Emotional Valence, and Tempo
Source: PLoS One. 2015 May 8;10(5):e0126224. doi: 10.1371/journal.pone.0126224 (PMC4425535; doi:10.1371/journal.pone.0126224)
Supplement: S3 Dataset — (XLSX) [file pone.0126224.s003.xlsx]

## Sheet: Sheet1
Subject	Group (1 CD patient; 2 healthy participant	Sex (1 male; 2 female)	Age	Hours of workout/week	Smoking (1 smoker; 2 non-smoker)	Time of experiment (24 hours)	BMI	Duration of CD [years]	Prior surgery for CD (1 yes; 2 no)	Extraintestinal manifestations of CD (1 yes; 2 no)	Immunosuppresive therapy (1 yes; 2 no)	CDAI	Cond1	Cond2	Cond3	mNN1	SDNN1	LgSDNN1	RMSSD1	LgRMSSD1	SD1_1	LgSD1_1	SD2_1	LgSD2_1	LF1	LgLF1	HF1	LgHF1	LFHF1	LgLFHF1	LFnu1	HFnu1	LgHFnu1	mNN2	SDNN2	LgSDNN2	RMSSD2	LgRMSSD2	SD1_2	LgSD1_2	SD2_2	LgSD2_2	LF2	LgLF2	HF2	LgHF2	LFHF2	LgLFHF2	LFnu2
1	1	2	37	0	1		17.7	15	2	2	1	143	rest (silence)	pleasant music	unpleasant music (music-like noise)	911.535	91.3457	1.96069	91.7718	1.96	65.0907	1.81	110.776	2.04	794.795	2.90025	2316.6	3.36485	0.34297	-0.46	0.22	0.63936	-0.19	866.191	52.7086	1.72188	57.3101	1.76	41.5151	1.62	61.4535	1.79	318.079	2.50253	759.455	2.8805	0.41794	-0.38	0.216
2	2	2	60	0	2		33.1						rest	pleasant music	unpleasant music	803.357	36.9123	1.56717	19.2377	1.28	14.2295	1.15	49.8803	1.7	274.007	2.43776	153.424	2.18589	1.94493	0.29	0.33	0.16392	-0.79	759.558	36.1719	1.55837	17.7777	1.25	13.4112	1.13	49.0096	1.69	266.387	2.42551	89.8313	1.95343	3.75069	0.57	0.50251
3	2	2	47	2	2		25.8						rest	pleasant music	unpleasant music	972.918	54.2953	1.73476	39.126	1.59	28.5373	1.46	70.6784	1.85	606.383	2.78275	307.684	2.48811	1.99633	0.3	0.48	0.24535	-0.61	1002.44	59.351	1.77343	44.8511	1.65	32.1172	1.51	76.9457	1.89	839.559	2.92405	331.789	2.52086	2.55927	0.41	0.53611
4	1	2	30	0	2	13	17.3	8	1	1	1	192.2	rest	pleasant music	unpleasant music	659.959	19.7682	1.29597	12.7598	1.11	9.19248	0.96	26.2915	1.42	93.0601	1.96876	81.6741	1.91208	1.23442	0.09	0.33	0.26071	-0.58	585.937	21.8327	1.33911	7.3202	0.86	6.35131	0.8	30.1067	1.48	81.5468	1.91141	32.7649	1.51541	2.66333	0.43	0.45025
5	2	2	50	6	2	11	32.5						rest	pleasant music	unpleasant music	867.741	51.6159	1.71278	35.8475	1.55	25.6595	1.41	67.8761	1.83	695.947	2.84258	251.211	2.40004	2.72121	0.43	0.59	0.23434	-0.63	849.663	45.9237	1.66204	37.4384	1.57	26.8892	1.43	58.6632	1.77	433.551	2.63704	328.949	2.51713	1.41745	0.15	0.40571
6	2	2	50	7	1	19	21.1						rest	pleasant music	unpleasant music	754.534	25.6	1.40824	17.6567	1.25	12.7215	1.1	33.7119	1.53	125.954	2.10021	90.3869	1.95611	1.42918	0.16	0.42	0.30002	-0.52	717.712	23.9236	1.37883	16.1322	1.21	11.9886	1.08	31.3096	1.5	98.9864	1.99558	97.2021	1.98768	1.11713	0.05	0.29385
7	2	2	23	1.5	2	18	22.9						rest	pleasant music	unpleasant music	1023.39	51.0009	1.70758	53.8708	1.73	38.5685	1.59	60.385	1.78	402.776	2.60506	693.169	2.84084	0.80359	-0.09	0.3	0.46808	-0.33	1011.33	38.0717	1.5806	45.7867	1.66	33.9767	1.53	41.1546	1.61	231.909	2.36532	416.682	2.6198	0.56764	-0.25	0.17141
8	2	1	25	2	1	17	22.7						rest	pleasant music	unpleasant music	717.272	30.182	1.47975	22.8036	1.36	16.28	1.21	38.7648	1.59	192.82	2.28515	224.332	2.35089	0.77345	-0.11	0.19	0.313	-0.5	710.276	22.1994	1.34634	19.1505	1.28	13.8819	1.14	27.6585	1.44	126.871	2.10336	185.878	2.26923	0.7403	-0.13	0.20053
9	2	2	40	7	1	11	37.8						rest	pleasant music	unpleasant music	1039.64	90.1299	1.95487	99.7126	2	70.8006	1.85	105.05	2.02	833.709	2.92101	2244.8	3.35118	0.38048	-0.42	0.21	0.58521	-0.23	996.494	79.4768	1.90024	97.5866	1.99	69.0273	1.84	87.4462	1.94	639.967	2.80616	1218.81	3.08594	0.56169	-0.25	0.25278
10	2	2	37	1	2		21.4						rest	pleasant music	unpleasant music	801.597	16.6725	1.222	10.4598	1.02	7.51583	0.88	22.1025	1.34	55.4428	1.74385	49.8025	1.69725	1.29585	0.11	0.26	0.20228	-0.69	795.01	21.4373	1.33117	10.767	1.03	8.39029	0.92	28.8173	1.46	50.6165	1.70429	35.2304	1.54692	1.5291	0.18	0.35128
11	2	2	51	5	2	16	20.8						rest	pleasant music	unpleasant music	872.639	21.6795	1.33605	18.0023	1.26	12.9701	1.11	27.5006	1.44	85.3779	1.93135	87.1754	1.94039	0.94832	-0.02	0.33	0.37717	-0.42	851.724	19.8659	1.29811	15.3764	1.19	11.0951	1.05	25.5398	1.41	72.0289	1.85751	48.6631	1.6872	1.36347	0.13	0.33939
12	1	2	50	0	2	13	24.9	2	2	2	2		rest	pleasant music	unpleasant music	859.089	57.2323	1.75764	48.5207	1.69	34.3416	1.54	72.6951	1.86	602.717	2.78011	462.706	2.66531	1.23703	0.09	0.42	0.34975	-0.46	835.862	43.6715	1.6402	38.0431	1.58	28.3439	1.45	54.4787	1.74	326.863	2.51437	274.556	2.43863	1.15625	0.06	0.35948
13	2	2	46	5	2	9	29.9						rest	pleasant music	unpleasant music	852.546	30.5477	1.48498	25.2815	1.4	18.2275	1.26	38.7158	1.59	131.745	2.11973	111.986	2.04916	1.16692	0.07	0.26	0.22321	-0.65	837.813	30.108	1.47868	24.9066	1.4	17.9905	1.26	37.5805	1.57	99.068	1.99593	79.9298	1.90271	1.08556	0.04	0.20459
14	1	2	39	0.5	2	11	19.9	10	1	2	1	22.6	rest	pleasant music	unpleasant music	970.557	35.4049	1.54906	28.3242	1.45	20.7893	1.32	45.0407	1.65	205.427	2.31266	143.97	2.15827	1.48344	0.17	0.33	0.22728	-0.64	944.603	34.5775	1.53879	27.6658	1.44	20.0516	1.3	44.2589	1.65	200.963	2.30312	150.115	2.17642	1.26725	0.1	0.33077
15	2	2	56	8	1		20.9						rest	pleasant music	unpleasant music	709.068	18.6391	1.27043	9.09592	0.96	6.53304	0.82	25.3914	1.4	52.0574	1.71648	40.2084	1.60432	1.52467	0.18	0.38	0.26047	-0.58	684.965	12.3195	1.09059	6.83147	0.83	5.10417	0.71	16.5398	1.22	42.8484	1.63193	35.9813	1.55608	1.23814	0.09	0.19685
16	1	2	47	0	2	10	20.9	12	1	2	2		rest	pleasant music	unpleasant music	896.692	47.3492	1.67531	31.8192	1.5	23.3431	1.37	61.9657	1.79	274.633	2.43875	230.309	2.36231	1.19504	0.08	0.39	0.38408	-0.42	869.165	35.0793	1.54505	26.8195	1.43	19.3803	1.29	45.1856	1.66	196.366	2.29307	156.347	2.19409	1.2832	0.11	0.32433
17	2	2	22	0	1	9	23.8						rest	pleasant music	unpleasant music	980.778	51.0093	1.70765	57.9761	1.76	41.1075	1.61	58.2851	1.77	350.254	2.54438	490.914	2.69101	0.75379	-0.12	0.26	0.37747	-0.42	983.065	64.2281	1.80773	65.481	1.82	46.3912	1.67	77.2126	1.89	531.787	2.72574	619.315	2.79191	0.82886	-0.08	0.3077
18	1	1	25	3	2	17	23.5	4	1	2	2	17	rest	pleasant music	unpleasant music	877.161	68.7922	1.83754	73.9888	1.87	52.3769	1.72	80.4185	1.91	717.527	2.85584	1012.14	3.00524	0.56914	-0.24	0.26	0.51486	-0.29	850.705	49.1486	1.69151	54.232	1.73	38.4008	1.58	57.226	1.76	234.727	2.37056	471.552	2.67353	0.53983	-0.27	0.2306
19	1	2	22	0	1	10	19.1	12	2	2	1	174.9	rest	pleasant music	unpleasant music	635.663	31.526	1.49867	22.1503	1.35	16.1325	1.21	41.372	1.62	186.197	2.26997	288.848	2.46067	0.66246	-0.18	0.27	0.42271	-0.37	645.206	21.7528	1.33752	18.6993	1.27	13.3835	1.13	27.4767	1.44	57.1312	1.75687	99.6613	1.99853	0.58071	-0.24	0.2633
20	1	2	40	0	2	10	29.9	14	1	1	1		rest	pleasant music	unpleasant music	629.481	28.5898	1.45621	17.4434	1.24	12.8108	1.11	38.018	1.58	103.04	2.01301	103.538	2.0151	1.22376	0.09	0.33	0.28988	-0.54	633.272	27.0693	1.43248	17.3072	1.24	12.4539	1.1	36.0278	1.56	81.9811	1.91371	69.9723	1.84493	1.17414	0.07	0.28506
21	1	2	62	2	2	17	23.7	2	2	2	1	18.1	rest	pleasant music	unpleasant music	873.741	38.5559	1.58609	29.5503	1.47	21.4422	1.33	49.7527	1.7	492.844	2.69271	202.059	2.30548	2.0963	0.32	0.38	0.17518	-0.76	851.825	21.345	1.3293	15.8571	1.2	12.3993	1.09	27.1156	1.43	96.2904	1.98358	53.3111	1.72682	1.95029	0.29	0.33823
22	1	1	24	0	2	18	20.1	3	2	2	1	321.3	rest	pleasant music	unpleasant music	943.002	32.1557	1.50726	29.9298	1.48	21.2463	1.33	39.7034	1.6	191.467	2.28209	188.518	2.27535	0.97862	-0.01	0.28	0.31818	-0.5	924.044	47.6426	1.678	35.3365	1.55	25.5477	1.41	61.6191	1.79	400.904	2.60304	266.789	2.42617	1.48049	0.17	0.3386
23	2	1	23	10.5	1	19	29.6						rest	pleasant music	unpleasant music	984.065	25.1831	1.40111	22.1426	1.35	15.7726	1.2	31.673	1.5	99.6878	1.99864	79.0993	1.89817	1.31132	0.12	0.36	0.29745	-0.53	963.264	23.7605	1.37586	22.0018	1.34	15.6108	1.19	29.4901	1.47	96.9262	1.98644	91.084	1.95944	1.03789	0.02	0.31833
24	2	1	46	4	2	19	29.4						rest	pleasant music	unpleasant music	968.244	25.1507	1.40055	10.7337	1.03	8.41754	0.93	34.3332	1.54	105.998	2.0253	43.2534	1.63602	2.84496	0.45	0.39	0.13309	-0.88	938.811	25.8736	1.41286	11.421	1.06	9.55933	0.98	35.0317	1.54	161.846	2.2091	68.6999	1.83696	3.57808	0.55	0.37688
25	2	1	24	0	2	19	28.5						rest	pleasant music	unpleasant music	705.135	30.3074	1.48155	15.1856	1.18	11.7194	1.07	40.9874	1.61	165.831	2.21967	61.2727	1.78727	2.61061	0.42	0.5	0.19917	-0.7	687.827	18.4587	1.2662	10.3541	1.02	7.89103	0.9	24.7654	1.39	68.7517	1.83728	36.094	1.55743	2.3346	0.37	0.39993
26	2	1	22	25	2	9	19.1						rest	pleasant music	unpleasant music	1021.66	35.4174	1.54922	31.9332	1.5	22.783	1.36	44.0341	1.64	238.277	2.37708	188.642	2.27564	1.33009	0.12	0.33	0.28096	-0.55	1002.68	33.7678	1.5285	31.2661	1.5	22.4917	1.35	41.6164	1.62	215.228	2.3329	165.627	2.21913	1.25764	0.1	0.33174
27	2	1	60	0	1	9	26.5						rest	pleasant music	unpleasant music	990.093	42.0065	1.62332	19.0241	1.28	14.5775	1.16	56.6245	1.75	104.763	2.02021	73.4922	1.86624	1.45983	0.16	0.32	0.22233	-0.65	959.863	27.2239	1.43495	17.1967	1.24	12.5727	1.1	36.0329	1.56	80.9007	1.90795	50.7878	1.70576	1.64091	0.22	0.26744
28	2	2	51	3	1	17	29.8						rest	pleasant music	unpleasant music	796.379	29.5777	1.47096	23.2937	1.37	16.895	1.23	37.9432	1.58	180.072	2.25545	159.268	2.20213	1.20967	0.08	0.32	0.29227	-0.53	788.356	28.1987	1.45023	22.3997	1.35	16.3026	1.21	36.0903	1.56	96.4767	1.98442	105.622	2.02375	0.8829	-0.05	0.3354
29	1	2	54	5	2	18	23.7	5	1	1	2		rest	pleasant music	unpleasant music	803.808	23.6365	1.37358	37.5936	1.58	26.5837	1.42	19.018	1.28	28.6203	1.45668	34.5433	1.53836	0.91662	-0.04	0.18	0.19018	-0.72	801.555	31.3661	1.49646	50.5067	1.7	35.6831	1.55	25.9635	1.41	80.0184	1.90319	76.6792	1.88468	1.23551	0.09	0.15183
30	1	2	38	5.5	2		17.9	18	1	2	1		rest	pleasant music	unpleasant music	790.325	47.1626	1.6736	35.2501	1.55	25.0394	1.4	61.4979	1.79	540.568	2.73285	366.34	2.56388	1.54933	0.19	0.44	0.30009	-0.52	747.429	28.9626	1.46184	22.0693	1.34	17.2295	1.24	36.9394	1.57	205.865	2.31358	207.041	2.31606	0.94523	-0.02	0.31259
31	2	2	36	0	2	13	23.1						rest	pleasant music	unpleasant music	977.468	64.9214	1.81239	65.1113	1.81	46.1449	1.66	78.5891	1.9	689.349	2.83844	731.342	2.86412	0.99708	0	0.37	0.43423	-0.36	973.304	71.6345	1.85512	69.6242	1.84	49.7743	1.7	87.0792	1.94	618.886	2.79161	696.322	2.84281	0.88339	-0.05	0.35251
32	2	1	25	3.5	2	17	22.1						rest	pleasant music	unpleasant music	716.6	28.1928	1.45014	12.2529	1.09	8.82431	0.95	38.6534	1.59	124.435	2.09494	46.6601	1.66895	2.66564	0.43	0.42	0.15749	-0.8	714.175	24.4402	1.38811	11.4687	1.06	9.33681	0.97	33.0857	1.52	141.913	2.15202	48.5248	1.68596	3.52984	0.55	0.47565
33	1	2	50	7	2	15	19.5	27	1	2	1	207.9	rest	pleasant music	unpleasant music	904.47	27.7907	1.4439	19.2532	1.28	13.7814	1.14	36.4453	1.56	147.119	2.16767	112.842	2.05247	1.5349	0.19	0.29	0.18462	-0.73	879.042	28.9089	1.46103	20.5914	1.31	14.8839	1.17	37.5884	1.58	71.2597	1.85284	81.8799	1.91318	0.91139	-0.04	0.33012
34	1	1	50	0	2	15	26.4	7	2	2	2	5.7	rest	pleasant music	unpleasant music	666.181	17.9532	1.25414	12.138	1.08	8.6828	0.94	23.7498	1.38	72.4884	1.86027	55.6624	1.74556	1.39409	0.14	0.32	0.22259	-0.65	651.724	14.8894	1.17288	10.6545	1.03	7.67625	0.89	19.5055	1.29	58.462	1.76687	42.6272	1.62969	1.39841	0.15	0.24268
35	2	1	50	5	2	18	28.7						rest	pleasant music	unpleasant music	1056.92	88.6876	1.94786	80.8312	1.91	57.449	1.76	110.571	2.04	2372.34	3.37518	685.117	2.83576	3.15584	0.5	0.57	0.20028	-0.7	964.503	29.5207	1.47013	21.3124	1.33	15.5539	1.19	38.4565	1.58	310.126	2.49154	163.703	2.21406	1.71742	0.23	0.29754
36	1	2	40	0	2	11	23.5	3	1	2	1	16.8	rest	pleasant music	unpleasant music	1468.31	76.696	1.88477	87.3755	1.94	62.0058	1.79	87.2799	1.94	1016.02	3.0069	797.456	2.90171	1.3466	0.13	0.4	0.32627	-0.49	1380.32	56.9553	1.75553	72.3555	1.86	51.8553	1.71	60.5925	1.78	594.767	2.77435	713.93	2.85366	0.84012	-0.08	0.25935
37	2	1	25	3	1	19	20.1						rest	pleasant music	unpleasant music	887.784	41.3447	1.61642	37.7902	1.58	27.0413	1.43	51.4833	1.71	278.805	2.4453	389.662	2.59069	0.68384	-0.17	0.3	0.47908	-0.32	881.041	41.0984	1.61383	37.7606	1.58	26.6891	1.43	51.2818	1.71	322.278	2.50823	333.396	2.52296	0.93388	-0.03	0.34738
38	1	1	22	6	1	11	18.6	9	2	2	1	129.5	rest	pleasant music	unpleasant music	1015.55	48.7174	1.68768	52.902	1.72	38.44	1.58	56.095	1.75	282.488	2.451	430.616	2.63409	0.56073	-0.25	0.29	0.54108	-0.27	978.417	40.7386	1.61001	43.5473	1.64	31.3145	1.5	46.5229	1.67	237.954	2.37649	290.168	2.46265	0.84326	-0.07	0.18057
39	2	2	48	6	2	16	28.7						rest	pleasant music	unpleasant music	815.771	43.4643	1.63813	33.3473	1.52	24.2634	1.38	56.018	1.75	239.821	2.37989	211.415	2.32514	1.32082	0.12	0.35	0.29629	-0.53	823.969	35.5547	1.5509	29.3387	1.47	22.0226	1.34	44.7825	1.65	186.214	2.27001	162.033	2.2096	1.15725	0.06	0.27094
40	1	1	24	7	2	14	21.4	8	2	2	1	117.7	rest	pleasant music	unpleasant music	910.571	55.9121	1.74751	45.0358	1.65	32.5632	1.51	71.5809	1.85	669.246	2.82559	403.274	2.6056	1.69371	0.23	0.45	0.2731	-0.56	845.929	45.0823	1.65401	33.4359	1.52	24.2818	1.39	58.4092	1.77	346.425	2.53961	194.701	2.28937	1.77577	0.25	0.44907
41	2	2	37	4	2	11	25.2						rest	pleasant music	unpleasant music	1030.04	115.809	2.06374	76.0309	1.88	58.3054	1.77	151.211	2.18	1519.74	3.18177	923.293	2.96534	1.646	0.22	0.5	0.30678	-0.51	1095.86	95.1993	1.97863	82.9216	1.92	60.4152	1.78	118.591	2.07	933.539	2.97013	772.357	2.88782	1.20869	0.08	0.40335
42	2	2	34	0	2	17	20.8						rest	pleasant music	unpleasant music	788.357	21.1246	1.32479	13.2829	1.12	9.67403	0.99	28.0673	1.45	88.8515	1.94866	47.4869	1.67657	2.04104	0.31	0.4	0.20436	-0.69	781.653	26.1461	1.41741	14.5885	1.16	10.7207	1.03	35.1594	1.55	147.66	2.16926	75.174	1.87607	2.41642	0.38	0.38187
43	2	1	23	8	1	11	23.4						rest	pleasant music	unpleasant music	1094.15	73.1204	1.86404	67.9262	1.83	48.7367	1.69	90.1932	1.96	1106.19	3.04383	690.356	2.83907	1.69758	0.23	0.47	0.32867	-0.48	1043.37	53.5178	1.7285	66.0744	1.82	46.943	1.67	58.6043	1.77	394.497	2.59604	520.72	2.7166	0.76814	-0.11	0.25893
44	2	1	48	5	2	17	25.1						rest	pleasant music	unpleasant music	1134.6	38.6766	1.58745	31.296	1.5	22.573	1.35	49.0489	1.69	208.028	2.31812	121.797	2.08564	1.79982	0.26	0.38	0.22042	-0.66	1072.82	21.9352	1.34114	16.0136	1.2	12.3948	1.09	28.1596	1.45	104.975	2.02109	79.6145	1.90099	1.45565	0.16	0.21996
45	2	1	24	5	2	19	25.2						rest	pleasant music	unpleasant music	1014.55	72.8621	1.8625	60.8661	1.78	43.1679	1.64	92.8064	1.97	1419.28	3.15207	686.841	2.83686	1.96496	0.29	0.52	0.27922	-0.55	956.741	52.3091	1.71858	37.3569	1.57	26.9263	1.43	68.3592	1.83	342.233	2.53432	200.191	2.30144	1.76749	0.25	0.46926
46	2	2	40	0	1	13	24.2						rest	pleasant music	unpleasant music	948.521	26.9654	1.43081	18.7029	1.27	13.4744	1.13	35.4462	1.55	112.902	2.0527	89.1171	1.94996	1.23662	0.09	0.27	0.26696	-0.57	937.511	27.0047	1.43144	20.5207	1.31	14.9008	1.17	34.8964	1.54	123.908	2.0931	88.4857	1.94687	1.43348	0.16	0.2644
47	2	2	31	3	2	17	21.8						rest	pleasant music	unpleasant music	947.934	50.0117	1.69907	45.6477	1.66	32.7888	1.52	61.922	1.79	413.192	2.61615	419.946	2.62319	1.07704	0.03	0.32	0.32497	-0.49	903.453	48.8767	1.6891	42.6469	1.63	30.5146	1.48	61.1613	1.79	346.944	2.54026	318.158	2.50264	1.1435	0.06	0.31696
48	2	2	40	2	2	18	24						rest	pleasant music	unpleasant music	872.43	40.6039	1.60857	31.1755	1.49	22.4264	1.35	52.4155	1.72	318.879	2.50363	227.775	2.35751	1.54693	0.19	0.43	0.29115	-0.54	785.003	43.6064	1.63955	23.3311	1.37	19.3745	1.29	58.2226	1.77	446.239	2.64957	206.369	2.31464	2.39379	0.38	0.38873
49	2	2	36	0	2	16	26.2						rest	pleasant music	unpleasant music	908.012	36.0708	1.55716	28.594	1.46	20.4662	1.31	46.4012	1.67	238.417	2.37734	183.324	2.26322	1.25072	0.1	0.39	0.33713	-0.47	873.909	37.873	1.57833	31.2924	1.5	22.7386	1.36	48.0656	1.68	275.582	2.44025	230.588	2.36284	1.20604	0.08	0.35964
50	1	1	25	11	2	17	23.6	2	2	2	1	75.4	rest	pleasant music	unpleasant music	1038.86	78.259	1.89353	82.8241	1.92	58.4319	1.77	93.1475	1.97	835.993	2.9222	1107.16	3.04421	0.77656	-0.11	0.33	0.44622	-0.35	971.438	75.4865	1.87787	79.8355	1.9	56.788	1.75	89.5	1.95	742.295	2.87058	936.691	2.9716	0.78258	-0.11	0.33374
51	1	2	46	7	2	14	21	16	1	2	1	278.8	rest	pleasant music	unpleasant music	879.997	21.8623	1.3397	23.8945	1.38	17.0119	1.23	25.4865	1.41	77.0995	1.88705	105.19	2.02197	0.68944	-0.16	0.19	0.31853	-0.5	876.641	23.2632	1.36667	20.8339	1.32	14.9859	1.18	29.0327	1.46	65.0299	1.81311	58.5172	1.76728	1.07876	0.03	0.32416
[truncated: 26 more columns]
